# Supplementary material for: A Highly Sensitive Immunoassay for Determination of Immune Response to SARS-CoV-2 in Capillary Blood Samples
Source: Biomedicines. 2022 Nov 11;10(11):2897. doi: 10.3390/biomedicines10112897 (PMC9687217; doi:10.3390/biomedicines10112897)
Supplement: Supplementary file 1 [file biomedicines-10-02897-s001.zip]

Archive with 1 entries (1 files):
- biomedicines-1974238-supplementary.pdf
